# Supplementary material for: Evacuation solutions for individuals with functional limitations in the built environment: a scoping review protocol
Source: Syst Rev. 2021 Dec 20;10:316. doi: 10.1186/s13643-021-01844-w (PMC8691014; doi:10.1186/s13643-021-01844-w)
Supplement: Supplementary file 2 — Additional file 2:. Preliminary search strategy. [file 13643_2021_1844_MOESM2_ESM.xlsx]

## Sheet: Preliminary search strategy 
Additional file 2: Preliminary search strategy
Notes:
(1) Terminologies combined using Boolean NOT operators are marked in red.
(2) Controlled vocabularies were not included in the search strings for the Web of Science and Scopus databases, since these databases do not support the use of controlled vocabularies.
(3) The search strings for the Web of Science and Scopus databases were refined by discipline to prevent the inclusion of irrelevant studies.
Main Concept	Natural Language	Database
		CINAHL (via EBSCO)		Ei Compendex and Inspec (via Engineering Village)		MEDLINE (via Ovid)		Embase (via Ovid)		KCI, RSCI, SciELO CI, and the Web of Science Collection (via Web of Science)		Scopus (via Elsevier)
		Machine Language	Results	Machine Language	Results	Machine Language	Results	Machine Language	Results	Machine Language	Results	Machine Language	Results
1: Functional Limitation	Functional Limitation	(("Disab*") OR ("people with disabilities") OR ("older adult*" OR "senior*" OR "elderly" OR "old" OR "geriatric") OR ("patient*") OR ("vulnerable population*") OR ("critically ill") OR ("wheelchair user*") OR ("functional limitation*") OR ("reduced mobility") OR ("mobility-limited") OR ("mobility-impaired") OR ("mobility impairment") OR ("mobility impairments") OR ("physical movement disorder*") …	2375793	(("Disab*") OR ("people with disabilities") OR ("older adult*" OR "senior*" OR "elderly" OR "old" OR "geriatric") OR ("patient*") OR ("vulnerable population*") OR ("critically ill") OR ("wheelchair user*") OR ("functional limitation*") OR ("reduced mobility") OR ("mobility-limited") OR ("mobility-impaired") OR ("mobility impairment") OR ("mobility impairments") OR ("physical movement disorder*") …	411905	(("Disab*") OR ("people with disabilities") OR ("older adult*" OR "senior*" OR "elderly" OR "old" OR "geriatric") OR ("patient*") OR ("vulnerable population*") OR ("critically ill") OR ("wheelchair user*") OR ("functional limitation*") OR ("reduced mobility") OR ("mobility-limited") OR ("mobility-impaired") OR ("mobility impairment") OR ("mobility impairments") OR ("physical movement disorder*") …	3831903	(("Disab*") OR ("people with disabilities") OR ("older adult*" OR "senior*" OR "elderly" OR "old" OR "geriatric") OR ("patient*") OR ("vulnerable population*") OR ("critically ill") OR ("wheelchair user*") OR ("functional limitation*") OR ("reduced mobility") OR ("mobility-limited") OR ("mobility-impaired") OR ("mobility impairment") OR ("mobility impairments") OR ("physical movement disorder*") …	2900521	(("Disab*") OR ("people with disabilities") OR ("older adult*" OR "senior*" OR "elderly" OR "old" OR "geriatric") OR ("patient*") OR ("vulnerable population*") OR ("critically ill") OR ("wheelchair user*") OR ("functional limitation*") OR ("reduced mobility") OR ("mobility-limited") OR ("mobility-impaired") OR ("mobility impairment") OR ("mobility impairments") OR ("physical movement disorder*") …	3676011	(("Disab*") OR ("people with disabilities") OR ("older adult*" OR "senior*" OR "elderly" OR "old" OR "geriatric") OR ("patient*") OR ("vulnerable population*") OR ("critically ill") OR ("wheelchair user*") OR ("functional limitation*") OR ("reduced mobility") OR ("mobility-limited") OR ("mobility-impaired") OR ("mobility impairment") OR ("mobility impairments") OR ("physical movement disorder*") …	1351448
2: Evacuation	Evacuation	(("emergency relocation") OR ("emergency management") OR ("emergency evacuation") OR ("emergency preparedness") OR ("egress") OR ("emergency notification*") OR ("emergency navigation") OR ("evacuation planning") OR ("evac*") OR (("rescue work") OR (MH "Rescue Work")) OR (("disaster planning") OR (MH "Disaster Planning")) OR ((MH "Fires+") OR ("Fire") OR ("fires")) OR (("Mass Casualty Incident") O…	27425	(("emergency relocation") OR ("emergency management") OR ("emergency evacuation") OR ("emergency preparedness") OR ("egress") OR ("emergency notification*") OR ("emergency navigation") OR ("evacuation planning") OR ("evac*") OR ("rescue work") OR (("disaster planning")) OR (("Fire" WN CV) OR ("Fire") OR ("Fires")) OR ("Mass Casualty Incident")) NOT (("Flooding*") OR ("Firearm*") OR ("lockdown") O…	155873	(("emergency relocation") OR ("emergency management") OR ("emergency evacuation") OR ("emergency preparedness") OR ("egress") OR ("emergency notification*") OR ("emergency navigation") OR ("evacuation planning") OR ("evac*") OR (("rescue work") OR ("rescue work"/)) OR (("disaster planning") OR ("disaster planning"/)) OR ((exp "fires"/) OR ("Fire") OR ("fires")) OR (("Mass Casualty Incident") OR (…	44039	(("emergency relocation") OR ("emergency management") OR ("emergency evacuation") OR ("emergency preparedness") OR ("egress") OR ("emergency notification*") OR ("emergency navigation") OR ("evacuation planning") OR ("evac*") OR (("rescue work") OR (exp "rescue work"/)) OR (("disaster planning") OR (exp "disaster planning"/)) OR ((exp "fire"/) OR ("Fire") OR ("fires")) OR (("Mass Casualty Incident…	58123	(("emergency relocation") OR ("emergency management") OR ("emergency evacuation") OR ("emergency preparedness") OR ("egress") OR ("emergency notification*") OR ("emergency navigation") OR ("evacuation planning") OR ("evac*") OR ("rescue work") OR ("disaster planning") OR ("Fire") OR ("Fires") OR ("Mass Casualty Incident*")) NOT (("firearm*") OR ("ecology") OR ("chemistry") OR ("zoology") OR ("agr…	150124	(("emergency relocation") OR ("emergency management") OR ("emergency evacuation") OR ("emergency preparedness") OR ("egress") OR ("emergency notification*") OR ("emergency navigation") OR ("evacuation planning") OR ("evac*") OR ("rescue work") OR ("disaster planning") OR ("Fire") OR ("Fires") OR ("Mass Casualty Incident*")) AND NOT (("religion*") OR ("religious") OR ("nonhuman*") OR ("drug") OR (…	336215
3: Built Environment	Built Environment	((("facility”) OR (“facilities”)) OR (("office building*") OR ("work environment") OR (MH "work environment") OR ("places of work")) OR (("built environment") OR (MH "Built Environment") OR ("architectural accessibility") OR (MH "architectural accessibility") OR ("facility design and construction") OR (MH "facility design and construction") OR (“architecture”) OR (MH "architecture") OR ("building…	743109	((("facility”) OR (“facilities”)) OR (("office building*") OR ("work environment") OR ("places of work")) OR (("built environment") OR ("Built Environment" WN CV) OR ("architectural accessibility") OR ("accessibility planning" WN CV) OR ("facility design and construction") OR ("facility accessibility" WN CV) OR (“architecture”) OR ("architecture" WN CV) OR ("building") OR ("buildings")) OR ((“hou…	5601134	((("facility") OR ("facilities")) OR (("office building*") OR ("work environment") OR ("places of work")) OR (("built environment") OR ("built environment"/) OR ("architectural accessibility") OR ("architectural accessibility"/) OR ("facility design and construction") OR ("architecture") OR ("architecture"/) OR ("building") OR ("buildings")) OR (("house") OR ("houses") OR ("housing") OR (exp "Hou…	965446	((("facility") OR ("facilities")) OR (("office building*") OR ("work environment") OR ("work environment"/) OR ("places of work")) OR (("built environment") OR ("construction work and architectural phenomena"/) OR ("built environment"/) or ("housing"/)) OR ("architectural accessibility") OR ("facility design and construction") OR ("architecture") OR ("architecture/") OR ("building") OR ("building…	788429	((("facility”) OR (“facilities”)) OR (("office building*") OR ("work environment") OR ("places of work")) OR (("built environment") OR ("architectural accessibility") OR ("facility design and construction") OR (“architecture”) OR ("building") OR ("buildings")) OR ((“house”) OR ("houses") OR (“housing”) OR (“home”) OR ("homes")) OR ("residential structure*") OR (("nursing home*") OR ("long term ca…	2840002	((("facility”) OR (“facilities”)) OR (("office building*") OR ("work environment") OR ("places of work")) OR (("built environment") OR ("architectural accessibility") OR ("facility design and construction") OR (“architecture”) OR ("building") OR ("buildings")) OR ((“house”) OR ("houses") OR (“housing”) OR (“home”) OR ("homes")) OR ("residential structure*") OR (("nursing home*") OR ("long term ca…	4367173
1 AND 2 AND 3	Functional Limitation, Evacuation, and Built Environment		1248		925		900		958		2505		1887
		With three limitations (journal article or conference proceeding, written in English, published from 2002 onwards)	800	With three limitations (journal article or conference proceeding, written in English, published from 2002 onwards)	692	With three limitations (journal article or conference proceeding, written in English, published from 2002 onwards)	492	With three limitations (journal article or conference proceeding, written in English, published from 2002 onwards)	524	With three limitations (journal article or conference proceeding, written in English, published from 2002 onwards)	469	With three limitations (journal article or conference proceeding, written in English, published from 2002 onwards)	574
